# Supplementary material for: Effect of a probiotic and an antibiotic on the mobilome of the porcine microbiota
Source: Front Genet. 2024 Mar 28;15:1355134. doi: 10.3389/fgene.2024.1355134 (PMC11006968; doi:10.3389/fgene.2024.1355134)
Supplement: Supplementary file 2 [file Table1.XLSX]

## Sheet: Sheet1
Supplementary Table 1. Number of reads retained at each step of analysis
	Raw reads	Deduplication	Filtration	Decontamination
Ctl0D1	86818073	80846404	80475675	80282017
Ctl0D2	79212552	74176460	73796334	72882077
Ctl0D3	77352159	72298757	71930441	68016757
Ctl0D4	82089130	76301182	75706670	51393230
Ctl0D5	79 174 653	74067904	73506280	62061188
Ctl0D6	73 488 466	68267542	67942504	65761778
T1D1	77 404 163	72478206	72011888	71440026
T1D2	84 471 163	78835779	78429775	75130469
T1D3	73 280 017	68442132	68179202	67352553
T1D4	83 654 823	78241312	77808593	75570521
T1D5	74 615 511	69360070	68979578	65782782
T1D6	74 840 610	70272535	69907561	59184127
Ctl1D1	84 205 908	78894090	78510180	73602083
Ctl1D2	103 319 424	96490258	95585436	56165507
Ctl1D3	89 834 955	83460725	83083227	80018027
Ctl1D4	81 574 679	76035756	75735742	73646902
Ctl1D5	71 365 365	66229214	65959504	63971281
Ctl1D6	94 416 763	87774065	87423639	86882844
T2D1	69 674 892	65076429	64819664	64755386
T2D2	73 598 444	69047511	68576660	53412072
T2D3	86 323 940	80917313	80138509	44229235
T2D4	88 394 359	82801072	82211371	60500184
T2D5	76 478 318	71192042	70797851	67659095
T2D6	78 290 938	72830222	72430323	63469360
Ctl2D1	92 351 761	86138281	85802916	85056488
Ctl2D3	90 436 920	84190008	83776044	80500188
Clt2D4	90 244 147	84568279	83865554	66182846
Ctl2D5	71 318 056	66891947	66405715	49148704
Ctl2D6	70 792 241	66001140	65733263	63956575
T3D1	82 097 787	76782154	76448664	74633728
T3D2	77 351 300	72273139	71429934	67788768
T3D3	90 880 220	84635914	83950204	66572736
T3D4	85 980 917	80125754	79732798	76309923
T3D5	79 434 141	74015222	73630405	71185423
T3D6	81 728 876	76342811	75901331	63515059
Ctl0F1	82 347 097	76508887	75982451	75018692
Ctl0F2	100 089 509	92793894	92279831	90996717
Ctl0F3	79 137 481	73636809	73180042	72414836
Ctl0F4	91 230 118	84984259	84306388	84255579
Ctl0F5	71 868 532	67346039	66937854	66359523
Ctl0F6	73 814 147	68861953	68388857	68274286
T1F1	76 516 056	71525459	71145063	70968518
T1F2	86 720 648	81064454	80564605	80369788
T1F3	81 128 525	75350161	74921859	74862499
T1F4	70 307 258	65461638	65172246	65133501
T1F5	88 959 702	82787883	82348971	82213329
T1F6	78 471 651	73093836	72675362	72312112
Ctl1F1	89 097 170	83611978	83109098	82967451
Ctl1F2	95 577 300	89093645	88623764	88587218
Ctl1F3	70 933 328	65771431	65430495	65411717
Ctl1F4	67 375 285	63121064	62748852	62655755
Ctl1F5	102 683 175	95466488	94958957	94600365
Ctl1F6	81 038 990	75749603	75268531	75257739
T2F1	86 687 406	81101612	80576301	80490682
T2F2	85 443 346	79597774	79166969	78954071
T2F3	78 731 318	73495912	73109271	73086566
T2F4	69 967 345	65396547	64988897	64983481
T2F5	87 625 134	81436457	81028989	80661961
T2F6	76 872 605	71810999	71453681	71414734
Ctl2F1	87 476 588	81552078	81036198	81004241
Ctl2F2	74 902 586	70082829	69724984	69498171
Ctl2F3	85 230 918	79040147	78571867	78498056
Clt2F4	101 477 994	94107438	93609490	93383723
Ctl2F5	80 745 319	75283815	74832564	74213928
Ctl2F6	98 326 559	91256745	90822223	90687988
T3F1	95 172 587	88452314	87905150	87807898
T3F2	104 566 759	97432564	96881703	96839679
T3F3	99 313 794	91979757	91473855	91436467
T3F4	89 543 504	83182908	82693144	82630901
T3F5	82 168 444	76129118	75744164	75594340
T3F6	93 064 115	86323893	85868466	85675123
